# Supplementary material for: Assessment of beneficial effects and identification of host adaptation-associated genes of Ligilactobacillus salivarius isolated from badgers
Source: BMC Genomics. 2023 Sep 7;24:530. doi: 10.1186/s12864-023-09623-8 (PMC10483869; doi:10.1186/s12864-023-09623-8)
Supplement: Supplementary file 1 — Additional file 1. [file 12864_2023_9623_MOESM1_ESM.xlsx]

## Sheet: Table S1
Table S1 The COG annotation of 270 gained genes by badgers							COG_category	The proportion of each COG category in the 270 annotated gained genes
COG_category	Description						C	0.0185185
C	Belongs to the aldehyde dehydrogenase family						D	0.0185185
C	Belongs to the AlaDH PNT family						E	0.0407407
C	Aldo keto reductase						F	0.0111111
C	Oxidoreductase						G	0.114815
C	FMN_bind						H	0.037037
D	nuclear chromosome segregation						I	0.0111111
D	Capsular exopolysaccharide family						K	0.118519
D	nuclear chromosome segregation						L	0.122222
D	peptidase						M	0.122222
D	Peptidase family M23						N	0.00740741
E	Alcohol dehydrogenase GroES-like domain						P	0.0296296
E	Involved in the cleavage of the C1-C2 bond of 3D- (3,5 4)-trihydroxycyclohexane-1,2-dione (THcHDO) to yield 5-deoxy- glucuronate (5DG)						Q	0.0037037
E	Dehydrogenase						S	0.27037
E	IrrE N-terminal-like domain						T	0.0148148
E	Zn peptidase						U	0.0037037
EG	GntP family permease						V	0.0555556
EGP	Transmembrane secretion effector
EGP	Major Facilitator Superfamily
EGP	Major Facilitator Superfamily
EGP	Major facilitator Superfamily
EH	sulfate reduction
F	Transaldolase is important for the balance of metabolites in the pentose-phosphate pathway
F	Catalyzes the formation of acetyl phosphate from acetate and ATP. Can also catalyze the reverse reaction
F	Cytidine and deoxycytidylate deaminase zinc-binding region
G	PTS system sugar-specific permease component
G	PTS system, Lactose/Cellobiose specific IIB subunit
G	Phosphoenolpyruvate-dependent sugar phosphotransferase system, EIIA 2
G	Phosphoketolase
G	Pts system
G	KduI/IolB family
G	Belongs to the carbohydrate kinase PfkB family
G	Catalyzes the dehydration of inosose (2-keto-myo- inositol, 2KMI or 2,4,6 3,5-pentahydroxycyclohexanone) to 3D- (3,5 4)-trihydroxycyclohexane-1,2-dione (D-2,3-diketo-4-deoxy-epi- inositol)
G	PTS system, Lactose Cellobiose specific IIA subunit
G	Class II Aldolase and Adducin N-terminal domain
G	Xylose isomerase-like TIM barrel
G	links the arabinose metabolic pathway to the pentose phosphate pathway and allows the bacteria to use arabinose as an energy source
G	6-phosphogluconate dehydrogenase, C-terminal domain
G	Phosphoenolpyruvate-dependent sugar phosphotransferase system, EIIA 2
G	PTS system, Lactose/Cellobiose specific IIB subunit
G	Phosphotransferase System
G	Orotidine 5'-phosphate decarboxylase / HUMPS family
G	Involved in the anomeric conversion of L-rhamnose
G	L-rhamnose isomerase (RhaA)
G	Phosphoenolpyruvate-dependent sugar phosphotransferase system, EIIA 2
G	PTS system sugar-specific permease component
G	Belongs to the aldolase LacD family
G	PTS system, Lactose/Cellobiose specific IIB subunit
G	Phosphoenolpyruvate-dependent sugar phosphotransferase system, EIIA 2
G	PTS system, Lactose/Cellobiose specific IIB subunit
G	PTS system sugar-specific permease component
G	arabinogalactan
G	Acyltransferase family
G	PTS system, Lactose/Cellobiose specific IIB subunit
GKT	Phosphoenolpyruvate-dependent sugar phosphotransferase system, EIIA 2
GM	Male sterility protein
H	3-octaprenyl-4-hydroxybenzoate carboxy-lyase
H	Flavin prenyltransferase that catalyzes the synthesis of the prenylated FMN cofactor (prenyl-FMN) for 4-hydroxy-3- polyprenylbenzoic acid decarboxylase UbiD. The prenyltransferase is metal-independent and links a dimethylallyl moiety from dimethylallyl monophosphate (DMAP) to the flavin N5 and C6 atoms of FMN
H	Catalyzes the reversible cleavage of L-rhamnulose-1- phosphate to dihydroxyacetone phosphate (DHAP) and L-lactaldehyde
H	pfkB family carbohydrate kinase
H	RibD C-terminal domain
H	Catalyzes the formation of 6,7-dimethyl-8- ribityllumazine by condensation of 5-amino-6-(D- ribitylamino)uracil with 3,4-dihydroxy-2-butanone 4-phosphate. This is the penultimate step in the biosynthesis of riboflavin
H	Catalyzes the conversion of D-ribulose 5-phosphate to formate and 3,4-dihydroxy-2-butanone 4-phosphate
H	Riboflavin synthase
H	Converts 2,5-diamino-6-(ribosylamino)-4(3h)-pyrimidinone 5'-phosphate into 5-amino-6-(ribosylamino)-2,4(1h,3h)- pyrimidinedione 5'-phosphate
H	6-pyruvoyl tetrahydropterin synthase
I	Catalyzes the transfer of the cytidylyl group of CTP to D-ribitol 5-phosphate
I	Acyltransferase family
IQ	KR domain
K	helix_turn_helix, Arsenical Resistance Operon Repressor
K	LysR substrate binding domain
K	response regulator
K	Rhodanese Homology Domain
K	DeoR C terminal sensor domain
K	CAT RNA binding domain
K	LytTr DNA-binding domain
K	DeoR C terminal sensor domain
K	DeoR C terminal sensor domain
K	helix_turn_helix, arabinose operon control protein
K	Acetyltransferase (GNAT) domain
K	DeoR C terminal sensor domain
K	helix_turn_helix, mercury resistance
K	Acetyltransferase (GNAT) domain
K	Transcriptional regulatory protein, C-terminal domain protein
K	sequence-specific DNA binding
K	LytTr DNA-binding domain
K	SIR2-like domain
K	IrrE N-terminal-like domain
K	transcriptional regulator
K	Putative ATP-dependent DNA helicase recG C-terminal
K	Putative ATP-dependent DNA helicase recG C-terminal
K	Virulence activator alpha C-term
K	Helix-turn-helix XRE-family like proteins
K	AntA/AntB antirepressor
K	Belongs to the N(4) N(6)-methyltransferase family
K	Bacterial regulatory proteins, tetR family
K	Transcriptional regulator
K	Helix-turn-helix domain
K	Helix-turn-helix domain
K	Transcriptional regulator
KT	Putative sugar diacid recognition
L	Belongs to the 'phage' integrase family
L	PFAM transposase IS200-family protein
L	Transposase IS116/IS110/IS902 family
L	PFAM Integrase catalytic region
L	hmm pf00665
L	CRISPR (clustered regularly interspaced short palindromic repeat) is an adaptive immune system that provides protection against mobile genetic elements (viruses, transposable elements and conjugative plasmids). CRISPR clusters contain spacers, sequences complementary to antecedent mobile elements, and target invading nucleic acids. CRISPR clusters are transcribed and processed into CRISPR RNA (cr…
L	CRISPR (clustered regularly interspaced short palindromic repeat), is an adaptive immune system that provides protection against mobile genetic elements (viruses, transposable elements and conjugative plasmids). CRISPR clusters contain spacers, sequences complementary to antecedent mobile elements, and target invading nucleic acids. CRISPR clusters are transcribed and processed into CRISPR RNA (c…
L	CRISPR (clustered regularly interspaced short palindromic repeat), is an adaptive immune system that provides protection against mobile genetic elements (viruses, transposable elements and conjugative plasmids). CRISPR clusters contain sequences complementary to antecedent mobile elements and target invading nucleic acids. CRISPR clusters are transcribed and processed into CRISPR RNA (crRNA). Fun…
L	DnaB-like helicase C terminal domain
L	PFAM transposase IS200-family protein
L	Transposase
L	PFAM transposase IS200-family protein
L	PFAM Integrase catalytic region
L	Psort location Cytoplasmic, score 8.87
L	Belongs to the 'phage' integrase family
L	Helicase C-terminal domain protein
L	Resolvase, N terminal domain
L	Helix-turn-helix domain
L	RelB antitoxin
L	DEAD-like helicases superfamily
L	Helix-turn-helix domain
L	Transposase IS116/IS110/IS902 family
L	Helix-turn-helix domain
L	Probable transposase
L	Probable transposase
L	Conserved phage C-terminus (Phg_2220_C)
L	transposase activity
L	Phage tail tape measure protein TP901
L	Mrr N-terminal domain
L	COG COG1961 Site-specific recombinases, DNA invertase Pin homologs
L	Phage tail tape measure protein TP901
L	AAA domain
LM	gp58-like protein
M	transferase activity, transferring glycosyl groups
M	biosynthesis protein
M	Psort location Cytoplasmic, score
M	Glycosyl transferase family 8
M	Glycosyltransferase like family 2
M	Glycosyltransferase like family 2
M	transferase activity, transferring glycosyl groups
M	Glycosyltransferase like family 2
M	transferase activity, transferring glycosyl groups
M	Belongs to the peptidase S11 family
M	ErfK YbiS YcfS YnhG
M	Glycosyl transferase family 2
M	Bacterial sugar transferase
M	RmlD substrate binding domain
M	transferase activity, transferring glycosyl groups
M	Glycosyl transferases group 1
M	Glycosyl hydrolases family 25
M	Glycosyltransferase like family 2
M	LicD family
M	family 8
M	family 8
M	family 8
M	UDP-N-acetyl-D-mannosamine dehydrogenase activity
M	Glycosyl transferase family group 2
M	4-amino-4-deoxy-L-arabinose transferase and related glycosyltransferases of PMT family
M	YSIRK type signal peptide
M	Rib/alpha-like repeat
M	transferase activity, transferring glycosyl groups
M	transferase activity, transferring glycosyl groups
M	biosynthesis protein
M	LPXTG-motif cell wall anchor domain protein
M	N-acetylmuramoyl-L-alanine amidase
M	Core-2/I-Branching enzyme
N	domain, Protein
NU	Mannosyl-glycoprotein endo-beta-N-acetylglucosaminidase
P	Sugar (and other) transporter
P	Plays a role in the regulation of phosphate uptake
P	Part of the ABC transporter complex PstSACB involved in phosphate import. Responsible for energy coupling to the transport system
P	Part of the ABC transporter complex PstSACB involved in phosphate import. Responsible for energy coupling to the transport system
P	probably responsible for the translocation of the substrate across the membrane
P	PBP superfamily domain
P	T5orf172
P	Phosphate transport system permease protein PstA
Q	dithiol-disulfide isomerase involved in polyketide biosynthesis
S	Involved in the oxidation of myo-inositol (MI) and D- chiro-inositol (DCI) to 2-keto-myo-inositol (2KMI or 2-inosose) and 1-keto-D-chiro-inositol (1KDCI), respectively
S	Oxidoreductase family, C-terminal alpha/beta domain
S	Sodium:solute symporter family
S	hydrolase
S	Glycosyltransferase like family 2
S	Glyoxalase/Bleomycin resistance protein/Dioxygenase superfamily
S	intracellular protease amidase
S	Accessory Sec system protein Asp1
S	Accessory Sec system protein Asp2
S	Flavodoxin-like fold
S	Aldo keto reductase
S	Glycosyltransferase like family 2
S	Protein of unknown function (DUF1211)
S	Cysteine-rich CPCC
S	Protein of unknown function (DUF805)
S	protein encoded in hypervariable junctions of pilus gene clusters
S	PD-(D/E)XK nuclease family transposase
S	HicB family
S	PD-(D/E)XK nuclease family transposase
S	Virulence protein RhuM family
S	Tautomerase enzyme
S	COG NOG19168 non supervised orthologous group
S	Membrane
S	ParE toxin of type II toxin-antitoxin system, parDE
S	zinc-ribbon domain
S	Acyltransferase family
S	YjbR
S	Accessory Sec secretory system ASP3
S	Glycosyltransferase like family 2
S	CRISPR-associated protein (Cas_Csn2)
S	Protein conserved in bacteria
S	Recombinase
S	Membrane
S	Protein of unknown function (DUF4064)
S	Protein of unknown function (DUF1351)
S	AAA domain
S	Protein of unknown function (DUF669)
S	Putative HNHc nuclease
S	sequence-specific DNA binding
S	Protein of unknown function (DUF1064)
S	Terminase-like family
S	Phage portal protein, SPP1 Gp6-like
S	Cysteine protease Prp
S	Phage Mu protein F like protein
S	Domain of unknown function (DUF4355)
S	Phage major capsid protein E
S	Phage tail tube protein, TTP
S	Cysteine-rich CPCC
S	Polysaccharide biosynthesis protein
S	Polysaccharide pyruvyl transferase
S	Protein of unknown function DUF262
S	X-Pro dipeptidyl-peptidase (S15 family)
S	UPF0489 domain
S	Terminase RNAseH like domain
S	Phage portal protein, SPP1 Gp6-like
S	T=7 icosahedral viral capsid
S	Minor capsid protein
S	Minor capsid protein
S	Minor capsid protein from bacteriophage
S	Bacteriophage Gp15 protein
S	Phage tail protein
S	Siphovirus Gp157
S	Bifunctional DNA primase/polymerase, N-terminal
S	Virulence-associated protein E
S	VRR_NUC
S	Acyltransferase family
S	Domain of unknown function (DUF2479)
S	AAA domain
S	Domain of unknown function (DUF3841)
S	Domain of unknown function (DUF4343)
S	Phage minor capsid protein 2
S	Phage minor structural protein GP20
S	the current gene model (or a revised gene model) may contain a frame shift
T	Histidine kinase-like ATPases
T	GHKL domain
T	protein histidine kinase activity
T	GGDEF domain
U	SecY translocase
V	ABC transporter, ATP-binding protein
V	FtsX-like permease family
V	ABC transporter, ATP-binding protein
V	ABC transporter transmembrane region
V	ATPases associated with a variety of cellular activities
V	Glycosyl transferase, family 2
V	Type II restriction enzyme, methylase subunits
V	Type II restriction enzyme, methylase subunits
V	RRXRR protein
V	TIR domain
V	Abi-like protein
V	Abi-like protein
V	ABC transporter permease
V	Type I restriction modification DNA specificity domain
V	Type I restriction modification DNA specificity domain

## Sheet: Table S2
Table S2 Spacer OTUs of CRISPR-Cas system in L. salivarius.
	Spacer sequence	The number of strains	Isolate	Host
OTU1	CCCTAACACCTTTAGGAACCTCACCAGTTC	5	32, 35, 91, 92, 99	Badgers
OTU2	TGTAACTGCTGATAAATCTACAACAGCAGC	5	32, 35, 91, 92, 99	Badgers
OTU3	TAGCATCAGTATTGTTTAATTGATCTGCAA	5	32, 35, 91, 92, 99	Badgers
OTU4	TTATACATGGTTTGGAATGTCATTATTTCT	5	32, 35, 91, 92, 99	Badgers
OTU5	CGACAATTTGATATTCTTCATTAGCATAAT	5	32, 35, 91, 92, 99	Badgers
OTU6	GTGTTTTCCAATATACTTATGTAATTCTTT	5	32, 35, 91, 92, 99	Badgers
OTU7	CTCTAGTCCAGGATATGTAATTCCCGTCTT	5	32, 35, 91, 92, 99	Badgers
OTU8	TGGTACAGTTGATGCAAGTGAAGGGTTAGC	5	32, 35, 91, 92, 99	Badgers
OTU9	ATATCTAGCACCTTTCCACTGAGTATCTAG	5	32, 35, 91, 92, 99	Badgers
OTU10	TTGACGTTTAGGTTCTCCCATAACGATTCA	5	32, 35, 91, 92, 99	Badgers
OTU11	CTTCCTCAGGAGACATCCAGAAATCAGACA	5	32, 35, 91, 92, 99	Badgers
OTU12	GCTCGTTGTCTGCTACCCATCCAAAAATCG	5	32, 35, 91, 92, 99	Badgers
OTU13	TTGTGGAGTAAATTTCTCTAATGGTTGTTC	4	32, 91, 92, 99	Badgers
OTU14	CGATTTTTGGATGGGTAGCAGACAACGAGC	4	103, 39, 40, 96	Badgers
OTU15	TGTCTGATTTCTGGATGTCTCCTGAGGAAG	4	103, 39, 40, 96	Badgers
OTU16	TGAATCGTTATGGGAGAACCTAAACGTCAA	4	103, 39, 40, 96	Badgers
OTU17	CTAGATACTCAGTGGAAAGGTGCTAGATAT	4	103, 39, 40, 96	Badgers
OTU18	GCTAACCCTTCACTTGCATCAACTGTACCA	4	103, 39, 40, 96	Badgers
OTU19	AAGACGGGAATTACATATCCTGGACTAGAG	4	103, 39, 40, 96	Badgers
OTU20	AAAGAATTACATAAGTATATTGGAAAACAC	4	103, 39, 40, 96	Badgers
OTU21	ATTATGCTAATGAAGAATATCAAATTGTCG	4	103, 39, 40, 96	Badgers
OTU22	AGAAATAATGACATTCCAAACCATGTATAA	4	103, 39, 40, 96	Badgers
OTU23	TTGCAGATCAATTAAACAATACTGATGCTA	4	103, 39, 40, 96	Badgers
OTU24	GCTGCTGTTGTAGATTTATCAGCAGTTACA	4	103, 39, 40, 96	Badgers
OTU25	GAACTGGTGAGGTTCCTAAAGGTGTTAGGG	4	103, 39, 40, 96	Badgers
OTU26	GAACAACCATTAGAGAAATTTACTCCACAA	2	96, 103	Badgers
OTU27	GTTTCAGGAGTAGCTACTGGTTCTTCTTTTTTC	2	AR809, DJ-sa-01	Human, Chicken
OTU28	GTAAGTGGTCACATGCAGACAAAA	2	ZLS006, BNS11	Swine
OTU29	ACAAGTGGTCGCATGCAAAAAGGT	2	ZLS006, BNS11	Swine
OTU30	GCTAGTGGTGATATGAAAACTAGC	2	ZLS006, BNS11	Swine
OTU31	ACAAGTGGACGTATGCAAAAGAAT	2	ZLS006, BNS11	Swine
OTU32	TATCTATCGTATTTATCCGCCTTAGGTTTA	2	CECT5713, UCC118	Human
OTU33	CTGCGATACTGTATATACCTTGAGCAACTT	2	CECT5713, UCC118	Human
OTU34	AGAAAGCCAAATGAATAGTGGTTGGAATAA	2	CECT5713, UCC118	Human
OTU35	TCTGATAGCCAGAGAAATGAATATTGTAAA	2	CECT5713, UCC118	Human
OTU36	ACGTTTGACTAACGTAAGCAAAGTTAAAGC	2	CECT5713, UCC118	Human
OTU37	AGTAATGAATAGTTAAGTATAAGCGTTTAT	2	CECT5713, UCC118	Human
OTU38	TAAGCCCGTTAATAGTGGTGATACACAGCA	2	CECT5713, UCC118	Human
OTU39	TTATCTCTATGAAGAAATTCAAGCTATTTA	2	CECT5713, UCC118	Human
OTU40	TGGGTCAATTAACTACAATGTTATGACTAA	2	CECT5713, UCC118	Human
OTU41	TTCACAAAAAGCTATCAAAGAGACTACTGA	2	CECT5713, UCC118	Human
OTU42	TAACCGCTAATGTTAGATATGACGAAAGAT	2	CECT5713, UCC118	Human
OTU43	TTAAAGCAGTTGGCAAGGTTGGAGATGCAA	2	CECT5713, UCC118	Human
OTU44	GAAGTTTTACATTATGAAGCCCAAGCAAGG	2	CECT5713, UCC118	Human
OTU45	AGCGTATGTTGACGCTTATGATGGTTGGTT	2	CECT5713, UCC118	Human
OTU46	AAAATTATATTATAAGGAGTGCGGTTTTGT	2	CECT5713, UCC118	Human
OTU47	AAGGCGGTGAGATTAGTTGCAATGGCTAAA	2	CECT5713, UCC118	Human
OTU48	ACGGTATTAGTGGATCTAGTTCCGCTGGTA	2	CECT5713, UCC118	Human
OTU49	AAAGGGCTTGAGAAACAAGTTTGGTCAGAT	2	CECT5713, UCC118	Human
OTU50	ACAGCAATTTATAAGTTATCTCGCGATTGG	2	CECT5713, UCC118	Human
OTU51	CAATTCACACCGCAGTTCAATCAGCTTACG	2	CECT5713, UCC118	Human
OTU52	TGCTTTACCTTTTAATGTGTCTTTAAGCGA	2	CECT5713, UCC118	Human
OTU53	AGAAATCACATACAAGCTGCTATATGTTGG	2	CECT5713, UCC118	Human
OTU54	TAACGTTGTAGCGTTTCTATACCGGCCAGA	2	CECT5713, UCC118	Human
OTU55	CAGATTCCATAATCTTTATCTACGTTCTCT	2	CECT5713, UCC118	Human
OTU56	AAATTGATATTTTAACACGCTACCACCATC	2	CECT5713, UCC118	Human
OTU57	GGTTCTGAGCCTAGTTAGAATGACATAGGT	2	CECT5713, UCC118	Human
OTU58	TTCGTTCATTAGGTTTATCAATCTTTCATCAAATTTCATTTT	2	JCM1046, Ren	Swine, Human
OTU59	TTACCACCAGAAAAAGCAACTAAGATATTATCAAATTCATT	2	JCM1046, Ren	Swine, Human
OTU60	CCTGCTGTTGTTAGTTCGATCATTTTTCTTCATCCTTTCG	2	JCM1046, Ren	Swine, Human
OTU61	CACATCGTTGAGTGAATCCTTGAGCGCAAGCACATCCTTAAGTGAAAGCTTAAGTGCAAGCACATCCCTAAGCGAAAGCTTGAGTGCAAGCACATCG	1	DJ-sa-01	Chicken
OTU62	CAACTGCTAAATAAGCTGTGCCATCTTCAAA	1	2D	Horse
OTU63	TTGATGGGAAAATACCAGAACAACCACATCAA	1	2D	Horse
OTU64	CGGAACTAGCAAAAACGGAAAACGTGTTGATT	1	2D	Horse
OTU65	ACGCCAAGCGGTATGATGTATGAACGTGATAT	1	2D	Horse
OTU66	CAAGGTACAATCACAATACCTAATGGTTATAAT	1	2D	Horse
OTU67	CACGTAATGATTTGAAATAGTGGGGGTATATT	1	2D	Horse
OTU68	AATGCAAATCAAATAAAATTCATTTCATTGTT	1	2D	Horse
OTU69	TTAAGTTGGACGTGATATGAATGAAATATAAT	1	2D	Horse
OTU70	TTTAATATCTTTAGTTCTACTGATGAATTATC	1	2D	Horse
OTU71	CATTGGTCTAGCTACTGGACCAGAACTACCTT	1	2D	Horse
OTU72	CGTGTTGGAGACACCCAGGACTACATCAAGTT	1	2D	Horse
OTU73	TAAAGATTATCTCACTGATAACATGGGATAAG	1	2D	Horse
OTU74	TTTAATCATATTAATTTCATTTAAAACATTAA	1	2D	Horse
OTU75	AGTCTAATATCATCACAGTTACAACAGCACAA	1	2D	Horse
OTU76	TGCTCGTCATTTGCAGCAGCTTTAAGTTGCTT	1	2D	Horse
OTU77	CCAATGATGGAACGTGGTTAGATCCACAGCAG	1	2D	Horse
OTU78	TTAAACTTACTGAAACTGGTATACAACAGTCG	1	2D	Horse
OTU79	TCTAAATCAATAGGTCCGTTATCTACTGTATC	1	2D	Horse
OTU80	TTTCTTTTCCCAAAGCATCAAATACTTTAACA	1	2D	Horse
OTU81	TCATCCATAAGTAATTTTAGATATGCTTGTTC	1	2D	Horse
OTU82	TTGACGGTATCTCACCTAGTGAAATCGAAACT	1	2D	Horse
OTU83	TTCCAGTTGTCGGTGATTCGATGGAACCTACC	1	2D	Horse
OTU84	TTGAATTGTTGTTGCAACGGATATGTACCAAT	1	2D	Horse
OTU85	AAGCAATTTGACTTCAAGTAATATCACTCCAA	1	2D	Horse
OTU86	TACTTTCTTTTATGATATAATTTAGGCATA	1	40	Badgers
OTU87	TATGCCTAAATTATATCATAAAAGAAAGTA	1	91	Badgers
OTU88	AAATTCGTCGCAAAATTAGACCCCTATCAG	1	2102-15	Human
OTU89	AGCACGTTTGAACAAGTACGCTAAGCAACG	1	2102-15	Human
OTU90	GTATGCAAATCTATAATGCTGCTTATTATA	1	2102-15	Human
OTU91	CCTACTTCTTTTTTATTAATCGCATTATTG	1	2102-15	Human
OTU92	TTAACCATCGCTAACATTGGTCGAGCTACT	1	2102-15	Human
OTU93	AAACTGTTTTATTAACGCATTAATGAAGAA	1	2102-15	Human
OTU94	GAAATAAAAAAGCCCAGAGCATAAAGCCCT	1	2102-15	Human
OTU95	TATCACAGAAAGTTCTCCAGCAACATTATT	1	2102-15	Human
OTU96	GAACCATTTACTTCATACGTGATGTTGGCG	1	2102-15	Human
OTU97	TATCTAATGTATTTTATGGATCACGTCAAA	1	2102-15	Human
OTU98	TTGCTGTCTTACACCTATGTCAATTCAACT	1	2102-15	Human
OTU99	AAGTTCACACGAAAAGCCCTATGACAATAC	1	2102-15	Human
OTU100	CATCTGCGTTCAGTTGGTGTCTCAATGCTC	1	2102-15	Human
OTU101	ATTATTATCAATTGCAATATTATCCAAGTAGG	1	AR809	Human
OTU102	TAAACGTATTGAACAACAGGAACAAGCAGCAG	1	AR809	Human
OTU103	GCAAGCTGCGTTCGAAGATGCAACAACTGATG	1	AR809	Human
OTU104	AAGCGGTGGCTTGTTAGACATGATTAACAACA	1	AR809	Human
OTU105	GTATACCGTTCAAACGTTAGCAGTTTTATGAC	1	AR809	Human
OTU106	ACTGATGGGTTTAGTAGGAATTTCCTATTAA	1	AR809	Human
OTU107	TAGATAAACTAGGAATGTATTTTCTGGATTATG	1	AR809	Human
OTU108	GTTGTTCGTGAACATAACCAACGCATTACAAT	1	AR809	Human
OTU109	ATACTTCTACACCTTTCTTTAGTTGAATTCCG	1	AR809	Human
OTU110	TGCTGTTGCATTGTCTAAACATAAAACTTGATA	1	AR809	Human
OTU111	ACTTCTGGTTCAGCAACTTTTACTTCTTCTACCTTTGTTTTTGAT	1	AR809	Human
OTU112	TTATATCATAAAAATGATATTAGATACATTTTTATATTTTTTTCAATAGTTA	1	AR809	Human
OTU113	CGCAGTTTTTTCAATAGTTAACGCAGTTTTTTCAATAGTTA	1	BNS11	Swine
OTU114	AGAGGCTAAGGGTGGTAATACTTTTACGCC	1	CECT5713	Human
OTU115	TATCAAGTTTTATGTTTAGACAATGCAACAGCA	1	CICC23174	Chicken
OTU116	CGGAATTCAACTAAAGAAAGGTGTAGAAGTAT	1	CICC23174	Chicken
OTU117	ATTGTAATGCGTTGGTTATGTTCACGAACAAC	1	CICC23174	Chicken
OTU118	CATAATCCAGAAAATACATTCCTAGTTTATCTA	1	CICC23174	Chicken
OTU119	TTAATAGGAAATTCCTACTAAACCCATCAGT	1	CICC23174	Chicken
OTU120	GTCATAAAACTGCTAACGTTTGAACGGTATAC	1	CICC23174	Chicken
OTU121	TGTTGTTAATCATGTCTAACAAGCCACCGCTT	1	CICC23174	Chicken
OTU122	CATCAGTTGTTGCATCTTCGAACGCAGCTTGC	1	CICC23174	Chicken
OTU123	CTGCTGCTTGTTCCTGTTGTTCAATACGTTTA	1	CICC23174	Chicken
OTU124	CCTACTTGGATAATATTGCAATTGATAATAAT	1	CICC23174	Chicken
OTU125	GAAAAAAGAAGAACCAGTAGCTACTCCTGAAAC	1	CICC23174	Chicken
OTU126	ATCAAAAACAAAGGTAGAAGAAGTAAAAGTTGCTGAACCAGAAGT	1	CICC23174	Chicken
OTU127	ACTTCTGGTTCAGCAACTTTTACTTCTTCTACCTTTGTTTCTGAT	1	DJ-sa-01	Chicken
OTU128	TACATCATTGAGTGAATCCTTGAGCGCAAGCACATCCCTAAGCGAAAGCTTAAGTGCAAGTACATCGTTGAGTGAATCCTTGAGCGCAAGCACATCCCTAAGCGAAAGCTTGAGTGCAAGCACATCG	1	DJ-sa-01	Chicken
OTU129	CACATCCTTAAGCGAAAGCTTGAGTGCAAGCACATCGTTGAGTGAATCCTTGAGCGCAAGCACATCGTTGAGTGAATCCTTGAGCGCAAGCACATCCCTAAGCGAAAGCTTGAGTGCAAGTACATCC	1	DJ-sa-01	Chicken
OTU130	CACATCGTTGAGTGAATCCTTGAGCGCAAGCACATCCCTAAGCGAAAGCTTAAGTGCAAGCACATCGTTGAGTGAATCCTTGAGCGCAAGCACATCTCTAAGCGAAAGCTTAAGTGCAAGTACATCC	1	DJ-sa-01	Chicken
OTU131	CACATCTCTAAGCGAAAGCTTGAGTGCAAGCACATCGTTGAGTGAATCCTTGAGCGCAAGCACATCCCTAAGCGAAAGCTTAAGTGCAAGCACATCGTTGAGTGAGAGCTTGAGTGCAAGCACATCG	1	DJ-sa-01	Chicken
OTU132	CACATCCCTAAGCGAAAGCTTGAGTGCAAGCACATCGTTGAGTGAATCCTTGAGCGCAAGCACATCCTTGAGTGAAAGCTTAAGTGCAAGCACATCC	1	DJ-sa-01	Chicken
OTU133	TACATCCTTGAGTGAATCCTTGAGTGCAAGCACATCCTTAAGTGCAAGCACATCG	1	DJ-sa-01	Chicken
OTU134	CACATCCCTAAGCGAAAGCTTAAGTGCAAGCACATCGTTGAGTGAATCCTTGAGCGCAAGCACATCCTTAAGTGAAAGCTTAAGTGCAAGCACATCC	1	DJ-sa-01	Chicken
OTU135	CACATCCTTGAGTGAAAGCTTAAGTGCAAGCACATCCCTAAGCGAAAGCTTAAGTGCAAGTACATCC	1	DJ-sa-01	Chicken
OTU136	CACATCGTTGAGTGAATCCTTGAGCGCAAGCACATCTCTAAGCGAAAGCTTGAGTGAATCCTTGAGCGCAAGCACATCGTTGAGTGAATCCTTGAGCGCAAGCACATCC	1	DJ-sa-01	Chicken
OTU137	CACATCGTTGAGTGAATCCTTGAGCGCAAGCACATCCTTAAGCGAAAGCTTGAGTGCAAGCACATCG	1	DJ-sa-01	Chicken
OTU138	CACATCGTTGAGTGAATCCTTGAGCGCAAGCACATCCCTAAGCGAAAGCTTAAGTGCAAGCACATCCTTGAGCGAAAGCTTGAGTGCAAGTACATCC	1	DJ-sa-01	Chicken
OTU139	TACATCCTTGAGTGAATCCTTGAGCACAAGCACATCCTTGAGTGAGAGTTTGAGCGCAAGTACATCC	1	DJ-sa-01	Chicken
OTU140	CACATCGTTGAGTGAGAGCTTGAGTGCAAGCACATCGTTGAGTGAGAGTTTGAGCGCAAGTACATCC	1	DJ-sa-01	Chicken
OTU141	CACATCATTAAGCGAAAGCTTAAGTGCAAGTACATCCTTGAGTGAATCCTTGAGCGCAAGCACATCT	1	DJ-sa-01	Chicken
OTU142	CACATCCTTGAGTGAGAGCTTGAGTGCAAGCACATCCCTAAGTGAAAGCTTGAGTGCAAGCACATCC	1	DJ-sa-01	Chicken
OTU143	CACATCCCTAAGTGAAAGCTTGAGTGCAAGCACATCCTTGAGTGAATCCTTGAGCGCAAGCACATCT	1	DJ-sa-01	Chicken
OTU144	CACATCCTTGAGTGAATCCTTGAGTGCAAGCACATCCCTAAGCGAAAGCTTGAGTGCAAGTACATCC	1	DJ-sa-01	Chicken
OTU145	CACATCATTAAGCGAAAGCTTAAGTGCAAGTACATCCTTGAGTGAATCCTTGAGCGCAAGCACATCTCTAAGCGAAAGCTTGAGCGCAAGCACATCT	1	DJ-sa-01	Chicken
OTU146	TACATCATTAAGCGAAAGCTTGAGTGCAAGCACATCCTTGAGTGAAAGCTTAAGTGCAAGCACATCGTTGAGTGAATCCTTGAGCGCAAGTACATCC	1	DJ-sa-01	Chicken
OTU147	CACATCTCTAAGCGAAAGCCTAAGTGCAAGCACATCGTTGAGTGAATCCTTGAGCGCAAGCACATCTCTAAGCGAAAGCTTGAGTGCAAGCACATCGTTGAGTGAATCCTTGAGCGCAAGCACATCC	1	DJ-sa-01	Chicken
OTU148	CACATCCTTAAGCGAAAGCTTAAGTGCAAGTACATCCTTGAGTGAGAGCTTGAGCGCAAGCACATCCTTAAGCGAAAGCTTAAGTGCAAGCACATCGTTGAGTGAAAGCTTAAGTGCAAGCACATCC	1	DJ-sa-01	Chicken
OTU149	CACATCCTTGAGCGAGAGTTTGAGTGCAAGTACATCCTTAAGTGAAAGCTTGAGTGCAAGCACATCCTTGAGTGAATCCTTGAGCGCAAGCACATCT	1	DJ-sa-01	Chicken
OTU150	CACATCCTTGAGTGAATCCTTGAGCGCAAGCACATCCTTGAGTGAAAGCTTAAGTGCAAGCACATCCCTAAGCGAAAGCTTGAGTGCAAGCACATCG	1	DJ-sa-01	Chicken
OTU151	CACATCCCTAAGCGAAAGCTTGAGTGCAAGCACATCCTTGAGTGAATCCTTGAGCGCAAGCACATCC	1	DJ-sa-01	Chicken
OTU152	CACATCCTTGAGTGAAAGCTTAAGTGCAAGCACATCCTTGAGTGAATCCTTGAGCGCAAGCACATCC	1	DJ-sa-01	Chicken
OTU153	CACATCCTTGAGTGAATCCTTGAGCGCAAGTACATCATTAAGTGAGAGCTTGAGTGCAAGCACATCC	1	DJ-sa-01	Chicken
OTU154	CACATCCTTGAGTGAGAGCTTGAGTGCAAGCACATCTCTAAGCGAAAGCTTAAGTGCAAGCACATCC	1	DJ-sa-01	Chicken
OTU155	CACATCGTTGAGTGAATCCTTGAGCGCAAGCACATCTCTAAGCGAAAGCTTAAGTGCAAGCACATCC	1	DJ-sa-01	Chicken
OTU156	CACATCGTTGAGTGAATCCTTGAGCGCAAGCACATCT	1	DJ-sa-01	Chicken
OTU157	CACATCCTTGAGTGAATCCTTGAGCGCAAGCACATCGTTGAGTGAATCCTTGAGCGCAAGCACATCC	1	DJ-sa-01	Chicken
OTU158	CACATCGTTGAGTGAATCCTTGAGCGCAAGCACATCC	1	DJ-sa-01	Chicken
OTU159	CACATCGTTGAGTGAATCCTTGAGCGCAAGCACATCCCTAAGCGAAAGCTTAAGTGCAAGCACATCC	1	DJ-sa-01	Chicken
OTU160	TACATCCTTGAGTGAGAGCTTGAGTGCAAGTACATCGTTGAGTGAATCCTTGAGCACAAGCACATCC	1	DJ-sa-01	Chicken
OTU161	CACATCCTTGAGTGAGAGCTTGAGTGCAAGCACATCGTTGAGTGAGAGTTTGAGCGCAAGTACATCC	1	DJ-sa-01	Chicken
OTU162	CACATCATTAAGCGAAAGCTTAAGTGCAAGTACATCCTTGAGTGAATCCTTGAGCGCAAGCACATCTCTAAGCGAAAGCTTAAGTGCAAGCACATCC	1	DJ-sa-01	Chicken
OTU163	CACATCCCTAAGTGAAAGCTTGAGTGCAAGCACATCCTTGAGTGAGAGCTTGAGTGCAAGCACATCC	1	DJ-sa-01	Chicken
OTU164	CACATCCTTGAGTGAATCCTTGAGCGCAAGCACATCTCTAAGCGAAAGCTTGAGTACAAGCACATCC	1	DJ-sa-01	Chicken
OTU165	CACATCCCTAAGCGAAAGCTTGAGTGCAAGTACATCC	1	DJ-sa-01	Chicken
OTU166	CACATCATTAAGCGAAAGCTTAAGTGCAAGTACATCC	1	DJ-sa-01	Chicken
OTU167	CACATCTCTAAGCGAAAGCTTGAGTGCAAGTACATCC	1	DJ-sa-01	Chicken
OTU168	CACATCCCTAAGTGAAAGCTTGAGTGCAAGCACATCG	1	DJ-sa-01	Chicken
OTU169	CACATCTCTAAGCGAAAGTTTGAGTGCAAGTACATCGTTGAGTGAGAGCTTGAGTGCAAGCACATCG	1	DJ-sa-01	Chicken
OTU170	CACATCCCTAAGCGAAAGCCTAAGCACATCAAGCAGC	1	DJ-sa-01	Chicken
OTU171	CTCATCCTTAAGCGAAAGCTTAAGTACATCAAGTTCA	1	DJ-sa-01	Chicken
OTU172	CTCATCCTTGAGTGAAAGCTTAAGTACATCAAGCAGC	1	DJ-sa-01	Chicken
OTU173	TTCATCCTTAAGTGAAAGCCTAAGCACATCAAGTTCA	1	DJ-sa-01	Chicken
OTU174	TTCATCCTTAAGCGAAAGCTTAAGTACATCAAGTTCG	1	DJ-sa-01	Chicken
OTU175	CTCATCCTTAAGTGAAAGCTTAAGCACATCAAGTTCG	1	DJ-sa-01	Chicken
OTU176	CTCATCCTTAAGCGAAAGCTTGAGCACATCAAGCAGC	1	DJ-sa-01	Chicken
OTU177	TTCATCCTTAAGCGAAAGCCTAAGCACATCAAGTTCA	1	DJ-sa-01	Chicken
OTU178	CTCATCCTTAAGCGAAAGCTTAAGCACATCAAGCAGC	1	DJ-sa-01	Chicken
OTU179	TTCATCCTTAAGTGAAAGCTTAAGCACATCAAGTTCG	1	DJ-sa-01	Chicken
OTU180	CTCATCCTTAAGTGAAAGCCTAAGCACATCAAGCAGC	1	DJ-sa-01	Chicken
OTU181	TTCATCCTTAAGCGAAAGCCTAAGTACATCAAGTTCA	1	DJ-sa-01	Chicken
OTU182	TTCATCCTTGAGTGAAAGCTTAAGTACATCAAGTTCG	1	DJ-sa-01	Chicken
OTU183	TTCATCCTTGAGTGAAAGCTTAAGCACATCAAGCAGC	1	DJ-sa-01	Chicken
OTU184	CTCCTCACTAAGTGAAAGTCTAAGTACATCAAGCAGC	1	DJ-sa-01	Chicken
OTU185	TTCATCCTTAAGTGAAAGCTTAAGTACATCAAGTTCA	1	DJ-sa-01	Chicken
OTU186	TTCATCCTTAAGCGAAAGCTTAAGTACATCAAGTTCA	1	DJ-sa-01	Chicken
OTU187	TTCCTCACTAAGTGAAAGCTTAAGCACATCAAGTTCG	1	DJ-sa-01	Chicken
OTU188	TTCATCCTTAAGTGAAAGCCTAAGTACATCAAGCAGC	1	DJ-sa-01	Chicken
OTU189	CTCCTCACTAAGTGAAAGCCTAAGCACATCAAGTTCA	1	DJ-sa-01	Chicken
OTU190	CTCCTCACTAAGTGAAAGCTTAAGTACATCAAGTTCC	1	DJ-sa-01	Chicken
OTU191	TTCATCCTTAAGCGAAAGCCTAAGCACATCAAGTTCC	1	DJ-sa-01	Chicken
OTU192	TTCCTCACTAAGTGAAAGCTTAAGCACATCAAGTTCA	1	DJ-sa-01	Chicken
OTU193	CTCCTCATTAAGTGAAAGCCTAAGTACATCAAGCAGC	1	DJ-sa-01	Chicken
OTU194	CTCCTCACTAAGTGAAAGCTTAAGTACATCAAGTTCA	1	DJ-sa-01	Chicken
OTU195	TTCATCCTTGAGTGAAAGCTTAAGCACATCAAGTTCA	1	DJ-sa-01	Chicken
OTU196	CTCCTCATTAAGTGAAAGCTTAAGCACATCAAGCAGC	1	DJ-sa-01	Chicken
OTU197	CTCCTCACTAAGTGAAAGCTTAAGTACATCAAGTTCG	1	DJ-sa-01	Chicken
OTU198	CTCCTCACTAAGTGAAAGTCTAAGTACATCAAGTTCA	1	DJ-sa-01	Chicken
OTU199	TTCATCCTTAAGTGAAAGCTTAAGCACATCAAGCAGC	1	DJ-sa-01	Chicken
OTU200	CTCCTCACTAAGTGAAAGCCTAAGTACATCAAGCAGC	1	DJ-sa-01	Chicken
OTU201	CTCCTCCTTAAGCGAAAGCTTAAGTACATCAAGTTCG	1	DJ-sa-01	Chicken
OTU202	CTCATCCTTAAGTGAAAGCTTAAGTACATCAAGTTCA	1	DJ-sa-01	Chicken
OTU203	TTCATCCTTGAGTGAAAGCTTAAGCACATCAAGTTCC	1	DJ-sa-01	Chicken
OTU204	CTCCTCACTAAGTGAAAGCTTAAGCACATCAAGTTCA	1	DJ-sa-01	Chicken
OTU205	CTCCTCACTAAGTGAAAGCTTAAGCACATCAAGCAGC	1	DJ-sa-01	Chicken
OTU206	TTCATCCTTAAGTGAAAGCTTAAGTACATCAAGTTCC	1	DJ-sa-01	Chicken
OTU207	TTCATCCTTAAGTGAAAGCTTAAGTACATCAAGTTCCTTGAGTGAAAGCTTAAGCACATCAAGCAGT	1	DJ-sa-01	Chicken
OTU208	CTCATCCTTAAGTGAAAGCTTAAGCACATCAAGCAGC	1	DJ-sa-01	Chicken
OTU209	TTCCTCCTTAAGCGAAAGCTTAAGTACATCAAGTTCC	1	DJ-sa-01	Chicken
OTU210	TTCATCCTTAAGTGAAAGCTTAAGT	1	DJ-sa-01	Chicken
OTU211	TTCTTCAATGAATACAGATGCATCAGATAGT	1	DJ-sa-01	Chicken
OTU212	TTCATCCTTGAGTGAAAGCTTAAGCACATCAAGTTCG	1	DJ-sa-01	Chicken
OTU213	TGAATCCTTGAGTGAAAGCTTAAGCACATCAAGTTCG	1	DJ-sa-01	Chicken
OTU214	AGACCTTACTTGGTTATGAGTGCAGAAACA	1	IBB3154	Chicken
OTU215	GCTTTGTAGCTGTACTTTCGTTGATTTGCT	1	IBB3154	Chicken
OTU216	TACTTGGCGATGCAACAACAAAATCACTCA	1	IBB3154	Chicken
OTU217	TTATCATCAACATTTGAACCATAAGTAACC	1	IBB3154	Chicken
OTU218	ACTACCTGTTACTTTCAAACGTTGTCCTGG	1	IBB3154	Chicken
OTU219	GATCTACGTTACATTTTCTTAATGTTCACA	1	IBB3154	Chicken
OTU220	TTTCTTTTCCATAATCTGTATAAGTCAACACTTCCTGT	1	JCM1046	Swine
OTU221	AACGGTACTAAAAAAGCATTTAGTTTTCCTGAAGTTGAT	1	JCM1046	Swine
OTU222	CCAATTCCTTCAACTCCATAAATTAAAATTTTCATT	1	JCM1046	Swine
OTU223	AGCTTCAATTTTGAAACATGTAATAATATTTAGTTT	1	JCM1046	Swine
OTU224	CTAGACTACCTAGTATTAAGTTGTCAAAGAGCGTACTT	1	JCM1046	Swine
OTU225	AACACTATTGAACACTCTAAAAGAGTCATCCATCTTATC	1	JCM1046	Swine
OTU226	ACCTTGGTGGTGTTGATGGTTTAGTTCACGTTTCTG	1	JCM1046	Swine
OTU227	CTTCCAAAACTTTGATACGTTTACCTACTGCCTCAGTGAT	1	JCM1046	Swine
OTU228	TTGAAACATAATTTAATATTAAGTTTTTTTAGAACATTTT	1	JCM1046	Swine
OTU229	TTGAAGTAGATTAAATTATTAAGTTTTCATAGAACGTGT	1	JCM1046	Swine
OTU230	AAAACTTATCACTTAAATGTACTTTTTAAGTACATTTTT	1	JCM1046	Swine
OTU231	CTCAATTTTATTGACGTACTCAGTACCGCTTTTAC	1	JCM1046	Swine
OTU232	CCGAAGCGGGATATAACAATACATTTACACTCTTAAG	1	JCM1046	Swine
OTU233	TCATTGAAACTCTTAACAAACTTTTTCATAATTTTAT	1	JCM1046	Swine
OTU234	GCATAAGATTTTCTTGTCTATTTTTTTAACCCATTCTT	1	JCM1046	Swine
OTU235	CGGGGGATACTTCCAAACATATTTAAAAATTGACTAATT	1	JCM1046	Swine
OTU236	TTCATTTATTGAACATCTTTATTTAATCATATGCTCTT	1	JCM1046	Swine
OTU237	ACCAAATCTTCTTCTGTTAGTTCCCAAGCCTCTTTACC	1	JCM1046	Swine
OTU238	GCTCCACTTGAAGCTTATCGCACTCAAGCCAAGCAATTT	1	JCM1046	Swine
OTU239	GGTTCATCTACTTGTTTGAATGATTTTACCAATTTCA	1	JCM1046	Swine
OTU240	ACCCCATGAGGTTAGTTGCATAGTATTTATACCCCCACCCCC	1	JCM1046	Swine
OTU241	TCTATCTTCTGGCATAAAGATTTCATAACCTACC	1	JCM1046	Swine
OTU242	ATCAAGCTCATAATTGAAATTGTTGTAAAAATTAATGCC	1	JCM1046	Swine
OTU243	TACTTCTGGTTCAGCAACTTTTACTTCTTCTACCTTTGTTTCTGAT	1	LPM01	Human
OTU244	TGTTTCAGGTGTAGCTACTGGTTCTTCTTTTTTC	1	LPM01	Human
OTU245	CCAGATAACAATATTGTATCATTTATGGCTCCAGTCTGTCCCATGCACGCATAGATAGCG	1	NIAS840	Chicken
OTU246	AATAACGATTTCTCAACTGCAATGGCTCTTAGA	1	NIAS840	Chicken
OTU247	TGCCTAATTCTTCTAGTTCTTCTTCATTTTTTA	1	NIAS840	Chicken
OTU248	AAAGTATGACTTAAAAGTCCCTTATTTAAAGTCTTGCACCTATGCC	1	NIAS840	Chicken
OTU249	GTGGCGGTAGCGAAAGCAACTCATACCAAGGTCTTGCACCTACATCA	1	NIAS840	Chicken
OTU250	AGAAAACATTCTTTTCTTTTATAGAATA	1	NIAS840	Chicken
OTU251	TAAAAACGATGAAAGCGATAGATGATTT	1	NIAS840	Chicken
OTU252	CCCACCACAGTTGCAAAACAAACTCAAA	1	NIAS840	Chicken
OTU253	CAATCTCGCTATTATCCAAGAATGTAAT	1	NIAS840	Chicken
OTU254	CATCATGAAAGGAGGTGAGATTGTGGCA	1	NIAS840	Chicken
OTU255	ATTTGATTGCACTATCGAACTCATCACGTC	1	NIAS840	Chicken
OTU256	TATCCTAAGAGTAATTGGAGTCCACTCGAA	1	NIAS840	Chicken
OTU257	GGATCTCCCAAGCGAAGGAATCGAAGGCAC	1	NIAS840	Chicken
OTU258	TCGTCTAAGGCTTTTTAATTGTTCTTCTG	1	NIAS840	Chicken
OTU259	GAAAGGAGATGATTAAATTGAGCAATATA	1	NIAS840	Chicken
OTU260	TACTTTGAAATCACTACATCATAACCACG	1	NIAS840	Chicken
OTU261	CTTGACTAATAGTGATAAACGTATCAGAT	1	NIAS840	Chicken
OTU262	AAACAGGATGGGCTTATATTAGTAACGGTTCATATGT	1	NIAS840	Chicken
OTU263	ATAATTTTGAATAGTCATAACTCATGTTTATTCCC	1	NIAS840	Chicken
OTU264	AATTTTTATTGTAATCTGGATTGCATTTTCCTTGAT	1	NIAS840	Chicken
OTU265	CACCTCGTCAAGGTCTATAGGTATAAAGTCTAAACCCA	1	NIAS840	Chicken
OTU266	TATACTCTCCTTTATCTAACGTTACTCTATAATTAAAG	1	NIAS840	Chicken
OTU267	AAGAAAATCTGGAGTATATCGACCGTATGAATGAAAC	1	NIAS840	Chicken
OTU268	CGTTTCTTTTTTACCAGGATTATATGCAGTAGTTTT	1	NIAS840	Chicken
OTU269	ACAATGTTGTATTGATTTGTTACATCAGTACCATTT	1	NIAS840	Chicken
OTU270	TAGAAGAAGTGAAAAACAATCTTACTAATT	1	Ren	Human
OTU271	TGACGAAGCTCCTAATGACTACAAAGTTTT	1	Ren	Human
OTU272	TTCAGGGACAGTATACGGACAAGGGTATCA	1	Ren	Human
OTU273	AGCCCCAGGTTCCTAATAATCCAACAACAC	1	Ren	Human
OTU274	AGCAACTTTGACTAAACAAGTTATGCAATT	1	Ren	Human
OTU275	GGTTCTGAGCCTAGTTAGAATGAATAGGT	1	Ren	Human
OTU276	AAAGAATGGTTTTTTTGCATCCTTTGCCGGTTGCTTTAATTGA	1	Ren	Human
OTU277	TTAGCTGAGAAATTACTGGAGAAAGATCCAGTATTGGCT	1	Ren	Human
OTU278	TACTACTGAATTTCCATTGCCGTCTTTTGTTACTTTGA	1	Ren	Human
OTU279	TACTTTGACTGCAAATACCGTATCATGGATTTTGCTTT	1	Ren	Human
OTU280	ATCAAGCCATTATTCATAACTACATGTAGATGTGGTGG	1	Ren	Human
OTU281	CAGCTAAACCAAAAATTTTTTCAATCATGATAAT	1	Ren	Human
OTU282	TTTGCATTTTAATTAATTGATTCATGTTTACTTCC	1	Ren	Human
OTU283	ATGAATTTTGATAACAGTAAGGAAGAAGATATAGA	1	Ren	Human
OTU284	TCTTACTCATTTCAATCGCTCCTTTTAGTTTTGCA	1	Ren	Human
OTU285	TTTAGTGAATTCTATTTCCATTTTTTATTTCTCCT	1	Ren	Human
OTU286	AACAATGTAACGTGGTACAATTTGTGATACATCTTTC	1	Ren	Human
OTU287	GATTTATTTAGTTTTAAAAAGAACTGTTTTTGTACCGCC	1	Ren	Human
OTU288	GACTTGATCGAACAACTTTATTAAATCATAAGCACTT	1	Ren	Human
OTU289	ACGACAGCCTAATACCAGAGCTACTCCTTTCATTTAA	1	Ren	Human
OTU290	TATTTGTGGAGGTTATGATATTTGGATCAT	1	UCC118	Human

## Sheet: Table S3
Table S3 Information that the spacer sequence matches the prophage sequence.
	Spacer ID	Spacer sequence	Prophage ID
OTU19	39-spacer-6	AAGACGGGAATTACATATCCTGGACTAGAG	IBB3154_3:900351-945162:NZ_CP027644.1
	40-spacer-6	AAGACGGGAATTACATATCCTGGACTAGAG	IBB3154_3:900351-945162:NZ_CP027644.1
	96-spacer-7	AAGACGGGAATTACATATCCTGGACTAGAG	IBB3154_3:900351-945162:NZ_CP027644.1
	103-spacer-7	AAGACGGGAATTACATATCCTGGACTAGAG	IBB3154_3:900351-945162:NZ_CP027644.1
OTU218	IBB3154-spacer-5	ACTACCTGTTACTTTCAAACGTTGTCCTGG	UCC118_3:774802-826052:NC_007929.1
OTU114	CECT5713-spacer-1	AGAGGCTAAGGGTGGTAATACTTTTACGCC	UCC118_3:774802-826052:NC_007929.1
OTU75	2D-spacer-14	AGTCTAATATCATCACAGTTACAACAGCACAA	ZLS006_3:1249832-1294535:NZ_CP020858.1
OTU280	Ren-spacer-11	ATCAAGCCATTATTCATAACTACATGTAGATGTGGTGG	2102-15_2:547582-588386:NZ_CP090411.1
OTU101	AR809-spacer-1	ATTATTATCAATTGCAATATTATCCAAGTAGG	ZLp4b_3:1292330-1333289:NZ_CP062071.1
OTU117	CICC23174-spacer-3	ATTGTAATGCGTTGGTTATGTTCACGAACAAC	BNS11_1:237913-281446:NZ_CP089851.1
OTU66	2D-spacer-5	CAAGGTACAATCACAATACCTAATGGTTATAAT	ZLS006_3:1249832-1294535:NZ_CP020858.1
OTU71	2D-spacer-10	CATTGGTCTAGCTACTGGACCAGAACTACCTT	BNS11_1:237913-281446:NZ_CP089851.1
OTU124	CICC23174-spacer-10	CCTACTTGGATAATATTGCAATTGATAATAAT	ZLp4b_3:1292330-1333289:NZ_CP062071.1
OTU268	NIAS840-spacer-24	CGTTTCTTTTTTACCAGGATTATATGCAGTAGTTTT	ZLp4b_2:625012-665791:NZ_CP062071.1
OTU7	32-spacer-7	CTCTAGTCCAGGATATGTAATTCCCGTCTT	IBB3154_3:900351-945162:NZ_CP027644.1
	35-spacer-7	CTCTAGTCCAGGATATGTAATTCCCGTCTT	IBB3154_3:900351-945162:NZ_CP027644.1
	91-spacer-8	CTCTAGTCCAGGATATGTAATTCCCGTCTT	IBB3154_3:900351-945162:NZ_CP027644.1
	92-spacer-7	CTCTAGTCCAGGATATGTAATTCCCGTCTT	IBB3154_3:900351-945162:NZ_CP027644.1
	99-spacer-7	CTCTAGTCCAGGATATGTAATTCCCGTCTT	IBB3154_3:900351-945162:NZ_CP027644.1
OTU33	CECT5713-spacer-3	CTGCGATACTGTATATACCTTGAGCAACTT	ZLp4b_3:1292330-1333289:NZ_CP062071.1
	UCC118-spacer-3	CTGCGATACTGTATATACCTTGAGCAACTT	ZLp4b_3:1292330-1333289:NZ_CP062071.1
OTU227	JCM1046-spacer-8	CTTCCAAAACTTTGATACGTTTACCTACTGCCTCAGTGAT	BNS11_2:451190-494139:NZ_CP089850.1
OTU259	NIAS840-spacer-15	GAAAGGAGATGATTAAATTGAGCAATATA	ZLp4b_1:490333-531709:NZ_CP062071.1
OTU108	AR809-spacer-8	GTTGTTCGTGAACATAACCAACGCATTACAAT	BNS11_1:237913-281446:NZ_CP089851.1
OTU251	NIAS840-spacer-7	TAAAAACGATGAAAGCGATAGATGATTT	ZLp4b_1:490333-531709:NZ_CP062071.1
OTU73	2D-spacer-12	TAAAGATTATCTCACTGATAACATGGGATAAG	99_1:73369-120838:contig_1_np12
OTU241	JCM1046-spacer-22	TCTATCTTCTGGCATAAAGATTTCATAACCTACC	BNS11_2:451190-494139:NZ_CP089850.1
OTU217	IBB3154-spacer-4	TTATCATCAACATTTGAACCATAAGTAACC	UCC118_3:774802-826052:NC_007929.1
OTU41	CECT5713-spacer-11	TTCACAAAAAGCTATCAAAGAGACTACTGA	ZLp4b_3:1292330-1333289:NZ_CP062071.1
	UCC118-spacer-11	TTCACAAAAAGCTATCAAAGAGACTACTGA	ZLp4b_3:1292330-1333289:NZ_CP062071.1
OTU84	2D-spacer-23	TTGAATTGTTGTTGCAACGGATATGTACCAAT	UCC118_2:305735-329542:NC_007929.1
OTU82	2D-spacer-21	TTGACGGTATCTCACCTAGTGAAATCGAAACT	99_2:1835645-1875138:contig_1_np12
OTU70	2D-spacer-9	TTTAATATCTTTAGTTCTACTGATGAATTATC	CICC23174_1:1465181-1521091:NZ_CP017107.1
OTU220	JCM1046-spacer-1	TTTCTTTTCCATAATCTGTATAAGTCAACACTTCCTGT	NIAS840_1:1156687-1191996:NZ_AFMN01000001.1
OTU282	Ren-spacer-13	TTTGCATTTTAATTAATTGATTCATGTTTACTTCC	ZLS006_3:1249832-1294535:NZ_CP020858.1

## Sheet: Table S4
Total number of COG annotated genes						Proportion of COG category (%)-metabolism
	Badger	Swine	Human	Chicken			Badger	Swine	Human	Chicken
Badger			P=0.003, **	P=0.005, **		Badger		P=0.005, **
Swine			P=0.019, *	P=0.021, *		Swine	P=0.005, **		P=0.01, **	P=0.021, *
Human	P=0.003, **	P=0.019, *				Human		P=0.01, **
Chicken	P=0.005, **	P=0.021, *				Chicken		P=0.021, *
Multiple group comparisons after removal of horse, P=0.002, **						Multiple group comparisons after removal of horse, P=0.02, *
Proportion of COG category (%)-information storage and processing						Proportion of COG category (%)-cellular processes and signaling
	Badger	Swine	Human	Chicken			Badger	Swine	Human	Chicken
Badger		P=0.005, **	P=0.034, *	P=0.021, *		Badger			P=0.001, ***	P=0.01, **
Swine	P=0.005, **		P=0.01, **	P=0.021, *		Swine
Human	P=0.034, *	P=0.01, **				Human	P=0.001, ***
Chicken	P=0.021, *	P=0.021, *				Chicken	P=0.01, **
Multiple group comparisons after removal of horse, P=0.002, **						Multiple group comparisons after removal of horse, P=0.008, **
Total number of CAZymes						The number of GTs
	Badger	Swine	Human	Chicken			Badger	Swine	Human	Chicken
Badger			P=0.002, **	P=0.005, **		Badger		P=0.005, **	P=0.001, ***	P=0.005, **
Swine						Swine	P=0.005, **
Human	P=0.002, **					Human	P=0.001, ***
Chicken	P=0.005, **					Chicken	P=0.005, **
Multiple group comparisons after removal of horse, P=0.002, **						Multiple group comparisons after removal of horse, P=0.001, ***
The number of GH13						The number of GH73
	Badger	Swine	Human	Chicken			Badger	Swine	Human	Chicken
Badger		P=0.027, *		P=0.001, ***		Badger		P=0.004, **	P=0, ***	P=0.001, ***
Swine	P=0.027, *			P=0.03, *		Swine	P=0.004, **
Human				P=0.01, **		Human	P=0, ***
Chicken	P=0.001, ***	P=0.03, *	P=0.01, **			Chicken	P=0.001, ***
Multiple group comparisons after removal of horse, P=0.002, **						Multiple group comparisons after removal of horse, P=0.001, ***
The number of GH109						The number of GT113
	Badger	Swine	Human	Chicken			Badger	Swine	Human	Chicken
Badger			P=0, ***	P=0.005, **		Badger		P=0.005, **	P=0, ***	P=0.005, **
Swine						Swine	P=0.005, **		P=0.023, *
Human	P=0, ***					Human	P=0, ***	P=0.023, *
Chicken	P=0.005, **					Chicken	P=0.005, **
Multiple group comparisons after removal of horse, P=0.008, **						Multiple group comparisons after removal of horse, P=0.001, ***
The number of GT2						The number of GT8
	Badger	Swine	Human	Chicken			Badger	Swine	Human	Chicken
Badger		P=0.002, **	P=0.001, ***	P=0.002, **		Badger		P=0.04, **	P=0.002, **	P=0.016, *
Swine	P=0.002, **		P=0.039, *			Swine	P=0.04, **		P=0.038, *
Human	P=0.001, ***	P=0.039, *		P=0.05, *		Human	P=0.002, **	P=0.038, *		P=0.048, *
Chicken	P=0.002, **		P=0.05, *			Chicken	P=0.016, *		P=0.048, *
Multiple group comparisons after removal of horse, P=0, **						Multiple group comparisons after removal of horse, P=0.002, **
The number of GT4						Genome size (Mb)
	Badger	Swine	Human	Chicken			Badger	Swine	Human	Chicken
Badger			P=0, ***			Badger			P=0.003, **	P=0.008, **
Swine			P=0.01, **			Swine			P=0.01, **	P=0.02, *
Human	P=0, ***	P=0.01, **		P=0.042, *		Human	P=0.003, **	P=0.01, **
Chicken			P=0.042, *			Chicken	P=0.008, **	P=0.02, *
Multiple group comparisons after removal of horse, P=0.003, **						Multiple group comparisons after removal of horse, P=0.001, ***
GC content (%)						CDS
	Badger	Swine	Human	Chicken			Badger	Swine	Human	Chicken
Badger		P=0.009, **	P=0.004, **	P=0.01, **		Badger			P=0.01, **	P=0.009, **
Swine	P=0.009, **					Swine			P=0.03, *	P=0.02, **
Human	P=0.004, **					Human	P=0.01, **	P=0.03, *
Chicken	P=0.01, **					Chicken	P=0.009, **	P=0.02, **
Multiple group comparisons after removal of horse, P=0.003, **						Multiple group comparisons after removal of horse, P=0.004, **

## Sheet: Table S5
Table S5. The coord information of the identified phages in the analyzed genomes
strain	contig name	No. of prophages	start	end
103	contig_1_np12	1	883899	931368
2102-15	NZ_CP090411.1	1	287385	327443
	NZ_CP090411.1	2	547582	588386
	NZ_CP090411.1	3	798180	845494
2D	NZ_CP047413.1	1	129312	169521
	NZ_CP047412.1	1	981350	988922
32	contig_4_np12	1	15413	62882
	contig_4_np12	2	1128001	1144578
	contig_4_np12	3	1782990	1822483
35	contig_1_np12	1	1225378	1264871
	contig_1_np12	2	1353853	1401322
39	contig_1_np12	1	31460	78929
	contig_1_np12	2	167907	207400
40	contig_1_np12	1	204474	251943
	contig_1_np12	2	340923	380415
91	contig_6_np12	1	1315896	1363365
92	contig_2_np12	1	572154	588729
	contig_2_np12	2	1227144	1266637
	contig_2_np12	3	1355618	1403087
96	contig_3_np12	1	204463	251932
99	contig_1_np12	1	73369	120838
	contig_1_np12	2	1835645	1875138
AR809	NZ_CP084925.1	1	759046	814956
BNS11	NZ_CP089851.1	1	237913	281446
	NZ_CP089850.1	1	205122	213066
	NZ_CP089850.1	2	451190	494139
	NZ_CP089850.1	3	528097	543745
CECT5713	NC_017481.1	1	292890	302683
	NC_017481.1	2	306255	330066
	NC_017481.1	3	775929	826651
CICC23174	NZ_CP017107.1	1	1465181	1521091
DJ-sa-01	None	-	-	-
IBB3154	NZ_CP027644.1	1	535682	550907
	NZ_CP027644.1	2	689219	726136
	NZ_CP027644.1	3	900351	945162
JCM1046	NZ_CP007648.1	1	63545	124121
	NZ_CP007646.1	1	526247	542020
	NZ_CP007646.1	2	817514	824072
	NZ_CP007646.1	3	1378015	1400296
LPM01	NZ_LT604074.1	1	1182609	1206016
	NZ_LT604074.1	2	1635347	1641920
NIAS840	NZ_AFMN01000001.1	1	1156687	1191996
Ren	NZ_CP011403.1	1	293051	331215
UCC118	NC_007929.1	1	289941	302165
	NC_007929.1	2	305735	329542
	NC_007929.1	3	774802	826052
ZLp4b	NZ_CP062071.1	1	490333	531709
	NZ_CP062071.1	2	625012	665791
	NZ_CP062071.1	3	1292330	1333289
ZLS006	NZ_CP020858.1	1	96184	107607
	NZ_CP020858.1	2	445368	467658
	NZ_CP020858.1	3	1249832	1294535
	NZ_CP020858.1	4	1326971	1342306
